# Supplementary material for: Differences in Driving Anger among Professional Drivers: A Cross-Cultural Study
Source: Int J Environ Res Public Health. 2022 Mar 31;19(7):4168. doi: 10.3390/ijerph19074168 (PMC8999064; doi:10.3390/ijerph19074168)
Supplement: Supplementary file 1 [file ijerph-19-04168-s001.zip]

Archive with 1 entries (1 files):
- ijerph-1625867-supplementary.pdf
